# Supplementary material for: Cholesterol-induced colorectal cancer progression and its mitigation through gut microbiota remodeling and simvastatin treatment
Source: BMC Cancer. 2025 Jun 1;25:977. doi: 10.1186/s12885-025-14379-3 (PMC12128496; doi:10.1186/s12885-025-14379-3)
Supplement: Supplementary file 2 — Supplementary Material 2 [file 12885_2025_14379_MOESM2_ESM.xls]

## Sheet: mice Cholesterol (1)
	1	2	3	4	5	6	7	8	9	10	11
A	Standard Sample S1	Standard Sample S2	Standard Sample S3	Standard Sample S4	Standard Sample S5	Standard Sample S6	Z3	Z3	Z7	Z7	Z10
B	Z18	Z18	Z19	Z19	Z20	Z20	K2	K2	K5	K5	K9
C	K11	K11	K21	K21	K25	K25	M1	M1	M12	M12	M15
D	M23	M23	M24	M24	M26	M26	Blank
1、OD value
	1	2	3	4	5	6	7	8	9	10	11
Control	0.0595	0.1217	0.218	0.5088	0.8962	1.6475	0.1354	0.1412	0.1442	0.1301	0.1591
Ldlr-KO							0.3631	0.3284	0.301	0.3689	0.3986
2、Standard curve analysis
x	0.0595	0.1217	0.218	0.5088	0.8962	1.6475	Mice LDL-C
y	0.1	0.2	0.4	0.8	1.6	3.2	µg/µl
							A	1.94248
							B	-0.0674745
							R	0.99572
3、Sample data processing（µg/µl）
	1	2	3	4	5	6	7	8	9	10	11
Control							0.977684	1.03402	1.06315	0.926209	1.20787
Ldlr-KO							3.18919	2.85217	2.58605	3.24553	3.53398
日期：	2024-06-14

## Sheet: mice LDL-C  (2)
	1	2	3	4	5	6	7	8	9
A	Standard Sample S1	Standard Sample S2	Standard Sample S3	Standard Sample S4	Standard Sample S5	Standard Sample S6	Z3	Z3	Z7
B	Z18	Z18	Z19	Z19	Z20	Z20	K2	K2	K5
C	K11	K11	K21	K21	K25	K25	M1	M1	M12
D	M23	M23	M24	M24	M26	M26	Blank
E
F
G
H
1、OD value
	1	2	3	4	5	6	7	8	9
I	0.0623	0.1146	0.2223	0.5315	0.8623	1.7223	0.1419	0.1433	0.1266
II							0.1911	0.2056	0.1918
III							0.2237	0.2111	0.2156
IV							0.1156	0.1066	0.1189
2、Standard curve analysis
x	0.0623	0.1146	0.2223	0.5315	0.8623	1.7223	Mice LDL-C
y	0.1	0.2	0.4	0.8	1.6	3.2	µg/µl
							A	1.87233
							B	-0.0469655
							R	0.996245
3、Sample data processing（µg/µl）
	1	2	3	4	5	6	7	8	9
I							1.09359	1.1067	0.950356
II							1.55418	1.68993	1.56073
III							1.85937	1.74141	1.78354
IV							0.847378	0.763123	0.878271
日期：	2024-06-14

## Sheet: mice LDL-C (3)
	1	2	3	4	5	6	7	8	9
A	Standard Sample S1	Standard Sample S2	Standard Sample S3	Standard Sample S4	Standard Sample S5	Standard Sample S6	Z3	Z3	Z7
B	Z18	Z18	Z19	Z19	Z20	Z20	K2	K2	K5
C	K11	K11	K21	K21	K25	K25	M1	M1	M12
D	M23	M23	M24	M24	M26	M26	Blank
E
F
G
H
1、OD value
	1	2	3	4	5	6	7	8	9
Ldlr(-/-)	0.0613	0.1193	0.2289	0.519	0.8693	1.7134	0.1359	0.1221	0.1321
Simvastatin							0.0663	0.0821	0.0689
2、Standard curve analysis
x	0.0613	0.1193	0.2289	0.519	0.8693	1.7134	Mice LDL-C
y	0.1	0.2	0.4	0.8	1.6	3.2	µg/µl
							A	1.88409
							B	-0.0525718
							R	0.997284
3、Sample data processing（µg/µl）
	1	2	3	4	5	6	7	8	9
Ldlr(-/-)							1.01738	0.887381	0.981585
Simvastatin							0.361718	0.510562	0.386212
日期：	2024-06-14

## Sheet: mice LDL-C (4)
	1	2	3	4	5	6	7	8	9
A	Standard Sample S1	Standard Sample S2	Standard Sample S3	Standard Sample S4	Standard Sample S5	Standard Sample S6	Z3	Z3	Z7
B	Z18	Z18	Z19	Z19	Z20	Z20	K2	K2	K5
C	K11	K11	K21	K21	K25	K25	M1	M1	M12
D	M23	M23	M24	M24	M26	M26	Blank
E
F
G
H
1、OD value
	1	2	3	4	5	6	7	8	9
Ldlr(-/-)	0.0571	0.129	0.2158	0.4834	0.9231	1.664	0.3221	0.3021	0.3233
Simvastatin							0.1133	0.1245	0.0968
2、Standard curve analysis
x	0.0571	0.129	0.2158	0.4834	0.9231	1.664	Mice LDL-C
y	0.1	0.2	0.4	0.8	1.6	3.2	µg/µl
							A	1.91482
							B	-0.0581677
							R	0.996273
3、Sample data processing（µg/µl）
	1	2	3	4	5	6	7	8	9
Ldlr(-/-)							2.79297	2.60149	2.80446
Simvastatin							0.793905	0.901134	0.635933
日期：	2024-06-14
